# Supplementary material for: Morphology and multi-locus phylogeny reveal three new Cortinarius (Cortinariaceae, Agaricales) species from northwestern Yunnan, China
Source: MycoKeys. 2026 Jun 24;134:341–61. doi: 10.3897/mycokeys.134.197559 (PMC13324483; doi:10.3897/mycokeys.134.197559)
Supplement: XML Treatment for Cortinarius acuticonus [file mycokeys.134.197559-treatment1.xml]

<!DOCTYPE tp:taxon-treatment
  PUBLIC "-//TaxonX//DTD Taxonomic Treatment Publishing DTD v0 20100105//EN" "tax-treatment-NSO.dtd">
<tp:taxon-treatment xmlns:tp="http://www.plazi.org/taxpub"><tp:treatment-meta><kwd-group><label>Taxon classification</label><kwd>
                <named-content content-type="kingdom">Fungi</named-content>
              </kwd><kwd>
                <named-content content-type="order">Agaricales</named-content>
              </kwd><kwd>
                <named-content content-type="family">Cortinariaceae</named-content>
              </kwd></kwd-group><mixed-citation publication-type="journal"><person-group><name><surname>Yang</surname><given-names>Yi-Wen</given-names></name><name><surname>Zhao</surname><given-names>Qi</given-names></name><name><surname>Zhang</surname><given-names>Ying</given-names></name></person-group><article-title>Morphology and multi-locus phylogeny reveal three new <italic><tp:taxon-name><tp:taxon-name-part taxon-name-part-type="genus" reg="Cortinarius">Cortinarius</tp:taxon-name-part></tp:taxon-name></italic> (<tp:taxon-name><tp:taxon-name-part taxon-name-part-type="family" reg="Cortinariaceae">Cortinariaceae</tp:taxon-name-part></tp:taxon-name>, <tp:taxon-name><tp:taxon-name-part taxon-name-part-type="order" reg="Agaricales">Agaricales</tp:taxon-name-part></tp:taxon-name>) species from northwestern Yunnan, China</article-title><source>MycoKeys</source><day>24</day><month>06</month><year>2026</year><volume>134</volume><fpage>341</fpage><lpage>361</lpage><pub-id pub-id-type="doi">10.3897/mycokeys.134.197559</pub-id></mixed-citation></tp:treatment-meta><tp:nomenclature><tp:taxon-name><object-id xmlns:xlink="http://www.w3.org/1999/xlink" content-type="arpha" xlink:type="simple">67B4C043-4701-5BB5-A4AE-91FD1F223E2C</object-id>
                    		<tp:taxon-name-part taxon-name-part-type="genus" reg="Cortinarius">Cortinarius</tp:taxon-name-part> <tp:taxon-name-part taxon-name-part-type="species" reg="acuticonus">acuticonus</tp:taxon-name-part>
                    	
                    		<object-id xmlns:xlink="http://www.w3.org/1999/xlink" xlink:type="simple">Index Fungorum: IF905217</object-id>
                    	</tp:taxon-name><tp:taxon-authority>Y.W. Yang, Y. Zhang &amp; Q. Zhao</tp:taxon-authority><tp:taxon-status xmlns:xlink="http://www.w3.org/1999/xlink" xlink:type="simple">sp. nov.</tp:taxon-status><xref ref-type="fig" rid="F3">Fig. 3</xref></tp:nomenclature><tp:treatment-sec sec-type="Chinese name"><title>Chinese name.</title><p>细锥鳞丝膜菌 (xi zhui lin si mo jun).</p></tp:treatment-sec><tp:treatment-sec sec-type="Etymology"><title>Etymology.</title><p>“<italic>acuticonus</italic>” refers to the acutely conical shape of the pileus.</p></tp:treatment-sec><tp:treatment-sec sec-type="Holotype"><title>Holotype.</title><p><bold>China</bold> • Yunnan Province: Dali, Yongping County, Jinguangsi Nature Reserve at <named-content xmlns:xlink="http://www.w3.org/1999/xlink" content-type="dwc:verbatimCoordinates" xlink:type="simple">25.321450°N, 99.886342°E</named-content>, alt. 2449 m, in <italic><tp:taxon-name><tp:taxon-name-part taxon-name-part-type="genus" reg="Castanopsis">Castanopsis</tp:taxon-name-part></tp:taxon-name></italic> spp. forest, 8 Jul. 2009, JGS-15-03 (<abbrev xmlns:xlink="http://www.w3.org/1999/xlink" content-type="institution" xlink:title="Herbarium of Cryptogams of Kunming Institute of Botany, Chinese Academy of Sciences" xlink:type="simple">KUN-HKAS</abbrev> 151741).</p></tp:treatment-sec><tp:treatment-sec sec-type="Diagnosis"><title>Diagnosis.</title><p><italic><tp:taxon-name><tp:taxon-name-part taxon-name-part-type="genus" reg="Cortinarius">Cortinarius</tp:taxon-name-part> <tp:taxon-name-part taxon-name-part-type="species" reg="acuticonus">acuticonus</tp:taxon-name-part></tp:taxon-name></italic> differs from <italic><tp:taxon-name><tp:taxon-name-part taxon-name-part-type="genus" reg="Cortinarius">C.</tp:taxon-name-part> <tp:taxon-name-part taxon-name-part-type="species" reg="nigrosquamosus">nigrosquamosus</tp:taxon-name-part></tp:taxon-name></italic> by its acutely conical pileus entirely lacking olive tinges, covered with much finer and more densely arranged black, <tp:taxon-name><tp:taxon-name-part taxon-name-part-type="genus" reg="Strobilomyces">Strobilomyces</tp:taxon-name-part></tp:taxon-name>-like scales, a distinct membranous annulus on the stipe, and broadly ellipsoid to ellipsoid basidiospores (6–8.5 × 4.5–6.5 μm). Molecularly, it is distinguished by 13 significant base-pair differences in the sequence alignment.</p><fig id="F3" position="float" orientation="portrait"><object-id xmlns:xlink="http://www.w3.org/1999/xlink" content-type="doi" xlink:type="simple">10.3897/mycokeys.134.197559.figure3</object-id><object-id xmlns:xlink="http://www.w3.org/1999/xlink" content-type="arpha" xlink:type="simple">EAC8C92A-5DCD-5AE2-B748-25A4963B4D32</object-id><label>Figure 3.</label><caption><p><italic><tp:taxon-name><tp:taxon-name-part taxon-name-part-type="genus" reg="Cortinarius">Cortinarius</tp:taxon-name-part> <tp:taxon-name-part taxon-name-part-type="species" reg="acuticonus">acuticonus</tp:taxon-name-part></tp:taxon-name></italic>. <bold>a–c</bold>. Basidiomata (<bold>a, c</bold>. <abbrev xmlns:xlink="http://www.w3.org/1999/xlink" content-type="institution" xlink:title="Herbarium of Cryptogams of Kunming Institute of Botany, Chinese Academy of Sciences" xlink:type="simple">KUN-HKAS</abbrev> 151741, holotype; <bold>b</bold>. <abbrev xmlns:xlink="http://www.w3.org/1999/xlink" content-type="institution" xlink:title="Herbarium of Cryptogams of Kunming Institute of Botany, Chinese Academy of Sciences" xlink:type="simple">KUN-HKAS</abbrev> 151742); <bold>d</bold>. Scanning electron micrograph of basidiospore; <bold>e</bold>. Basidiospores; <bold>f–h</bold>. Basidia; <bold>i</bold>. Epicutis. Scale bars: 1 cm (<bold>a, b</bold>); 2 cm (<bold>c</bold>); 2 μm (<bold>d</bold>); 10 μm (<bold>e</bold>); 20 μm (<bold>f–i</bold>).</p></caption><graphic xmlns:xlink="http://www.w3.org/1999/xlink" xlink:href="mycokeys-134-341-g003.jpg" id="oo_1695133.jpg" position="float" orientation="portrait" xlink:type="simple"><uri content-type="original_file" xlink:type="simple">https://binary.pensoft.net/fig/1695133</uri></graphic></fig></tp:treatment-sec><tp:treatment-sec sec-type="Macrostructures"><title>Macrostructures.</title><p><bold><italic>Basidiomata</italic></bold> medium-sized. <bold><italic>Pileus</italic></bold> 2–4 cm diam., initially acutely conical, becoming hemispherical to applanate with age; surface reddish brown (8E4) at the disc, fading to reddish grey (7B2) towards the margin, entirely covered with black (G1) scales resembling <bold><italic>Strobilomyces</italic></bold>. <italic>Context</italic> 2–6 mm thick, brown (7E5). <bold><italic>Lamellae</italic></bold> adnexed, 3–5 mm broad, moderately crowded, unequal, greyish yellow (4C5) to yellowish brown (5D6); edge undulating. <italic>Stipe</italic> 40–70 × 5–10 mm, clavate, base slightly bulbous; surface pale yellow (4A3) at the apex, brown (6C5) to brownish orange (6E4) in the middle, becoming paler downwards, covered with black (G1) fibrils, with a membranous annulus; longitudinally striate. <bold><italic>Basal mycelium</italic></bold> yellowish white (2A2), distinctive.</p></tp:treatment-sec><tp:treatment-sec sec-type="Microstructures"><title>Microstructures.</title><p><bold><italic>Basidiospores</italic></bold> [90/3/3] (6–) 6.5–8 (–8.5) × (4.5–) 5–6 (–6.5) μm [Q = (1.05–) 1.15–1.47 (–1.55), <bold>Q</bold> = 1.3 ± 0.1], broadly ellipsoid to ellipsoid, cinnamon in 10% KOH, light orange-brown, and distinctly verrucose. <bold><italic>Basidia</italic></bold> 20–38 × 5.5–9 μm, clavate, thin-walled, mostly subhyaline, 4-spored, colorless or with yellowish contents. <bold><italic>Lamella trama</italic></bold> hyphae 4.5–6.5 μm diam., smooth, colorless. <bold><italic>Lamella edges</italic></bold> heterogeneous, with sterile cells, 17–23.5 × 5–7 μm, clavate, subhyaline. <bold><italic>Pleurocystidia</italic></bold> absent. <bold><italic>Pileipellis</italic></bold> duplex: epicutis well developed, hyphae interwoven, with some ascending fascicles, 5.5–14.5 μm diam., cylindrical, colorless or with greyish-black pigment; Hypodermium composed of uniform, moniliform, tightly interwoven, hyaline cells, hyphae 7–21 μm diam. <bold><italic>Stipe hyphae</italic></bold> 7.5–13 μm diam., colorless, smooth. <bold><italic>Clamp connections</italic></bold> present.</p></tp:treatment-sec><tp:treatment-sec sec-type="Habitat"><title>Habitat.</title><p>Scattered or gregarious on the ground in <italic><tp:taxon-name><tp:taxon-name-part taxon-name-part-type="genus" reg="Castanopsis">Castanopsis</tp:taxon-name-part> <tp:taxon-name-part taxon-name-part-type="species" reg="orthacantha">orthacantha</tp:taxon-name-part></tp:taxon-name></italic> forest.</p></tp:treatment-sec><tp:treatment-sec sec-type="Distribution"><title>Distribution.</title><p>Known from the western Yunnan Province, China.</p></tp:treatment-sec><tp:treatment-sec sec-type="Additional material examined"><title>Additional material examined.</title><p><bold>China</bold> • Yunnan Province: Dali, Yongping County, Jinguangsi Nature Reserve at <named-content xmlns:xlink="http://www.w3.org/1999/xlink" content-type="dwc:verbatimCoordinates" xlink:type="simple">25.351003°N, 99.860261°E</named-content>, alt. 2490 m, in <italic><tp:taxon-name><tp:taxon-name-part taxon-name-part-type="genus" reg="Castanopsis">Castanopsis</tp:taxon-name-part> <tp:taxon-name-part taxon-name-part-type="species" reg="orthacantha">orthacantha</tp:taxon-name-part></tp:taxon-name></italic> forest, 8 Sep. 2009, JGS-27-11 (<abbrev xmlns:xlink="http://www.w3.org/1999/xlink" content-type="institution" xlink:title="Herbarium of Cryptogams of Kunming Institute of Botany, Chinese Academy of Sciences" xlink:type="simple">KUN-HKAS</abbrev> 151742); <bold>China</bold> • Yunnan Province: Dali, Yongping County, Jinguangsi Nature Reserve at <named-content xmlns:xlink="http://www.w3.org/1999/xlink" content-type="dwc:verbatimCoordinates" xlink:type="simple">25.321450°N, 99.886342°E</named-content>, alt. 2449 m, in <italic><tp:taxon-name><tp:taxon-name-part taxon-name-part-type="genus" reg="Castanopsis">Castanopsis</tp:taxon-name-part> <tp:taxon-name-part taxon-name-part-type="species" reg="orthacantha">orthacantha</tp:taxon-name-part></tp:taxon-name></italic> forest, 5 Aug. 2009, JGS-18-17 (<abbrev xmlns:xlink="http://www.w3.org/1999/xlink" content-type="institution" xlink:title="Herbarium of Cryptogams of Kunming Institute of Botany, Chinese Academy of Sciences" xlink:type="simple">KUN-HKAS</abbrev> 151743).</p></tp:treatment-sec><tp:treatment-sec sec-type="Notes"><title>Notes.</title><p><italic><tp:taxon-name><tp:taxon-name-part taxon-name-part-type="genus" reg="Cortinarius">Cortinarius</tp:taxon-name-part> <tp:taxon-name-part taxon-name-part-type="species" reg="acuticonus">acuticonus</tp:taxon-name-part></tp:taxon-name></italic> is a striking species that is easily recognized in the field, characterized by an acutely conical pileus densely covered with black, <italic><tp:taxon-name><tp:taxon-name-part taxon-name-part-type="genus" reg="Strobilomyces">Strobilomyces</tp:taxon-name-part></tp:taxon-name></italic>-like scales, a distinct membranous annulus on the stipe, and broadly ellipsoid to ellipsoid basidiospores (6–8.5 × 4.5–6.5 μm). Morphologically, it can be easily confused with <italic><tp:taxon-name><tp:taxon-name-part taxon-name-part-type="genus" reg="Cortinarius">C.</tp:taxon-name-part> <tp:taxon-name-part taxon-name-part-type="species" reg="nigrosquamosus">nigrosquamosus</tp:taxon-name-part></tp:taxon-name></italic>. The latter is another dark-scaled species previously recorded in Shangri-La Pudacuo National Park and discussed in recent comprehensive studies of the genus <italic><tp:taxon-name><tp:taxon-name-part taxon-name-part-type="genus" reg="Cortinarius">Cortinarius</tp:taxon-name-part></tp:taxon-name></italic> in China (<xref ref-type="bibr" rid="B56">Xie 2022</xref>). However, <italic><tp:taxon-name><tp:taxon-name-part taxon-name-part-type="genus" reg="Cortinarius">C.</tp:taxon-name-part> <tp:taxon-name-part taxon-name-part-type="species" reg="acuticonus">acuticonus</tp:taxon-name-part></tp:taxon-name></italic> can be distinguished from <italic><tp:taxon-name><tp:taxon-name-part taxon-name-part-type="genus" reg="Cortinarius">C.</tp:taxon-name-part> <tp:taxon-name-part taxon-name-part-type="species" reg="nigrosquamosus">nigrosquamosus</tp:taxon-name-part></tp:taxon-name></italic> by the absence of an olive tinge on its pileus surface. Additionally, the scales on the pileus of <italic><tp:taxon-name><tp:taxon-name-part taxon-name-part-type="genus" reg="Cortinarius">C.</tp:taxon-name-part> <tp:taxon-name-part taxon-name-part-type="species" reg="acuticonus">acuticonus</tp:taxon-name-part></tp:taxon-name></italic> are finer and more densely arranged than those of <italic><tp:taxon-name><tp:taxon-name-part taxon-name-part-type="genus" reg="Cortinarius">C.</tp:taxon-name-part> <tp:taxon-name-part taxon-name-part-type="species" reg="nigrosquamosus">nigrosquamosus</tp:taxon-name-part></tp:taxon-name></italic>. At the molecular level, sequence alignment between <italic><tp:taxon-name><tp:taxon-name-part taxon-name-part-type="genus" reg="Cortinarius">C.</tp:taxon-name-part> <tp:taxon-name-part taxon-name-part-type="species" reg="acuticonus">acuticonus</tp:taxon-name-part></tp:taxon-name></italic> and <italic><tp:taxon-name><tp:taxon-name-part taxon-name-part-type="genus" reg="Cortinarius">C.</tp:taxon-name-part> <tp:taxon-name-part taxon-name-part-type="species" reg="nigrosquamosus">nigrosquamosus</tp:taxon-name-part></tp:taxon-name></italic> reveals 13 significant base-pair differences, providing strong evidence for recognizing <italic><tp:taxon-name><tp:taxon-name-part taxon-name-part-type="genus" reg="Cortinarius">C.</tp:taxon-name-part> <tp:taxon-name-part taxon-name-part-type="species" reg="acuticonus">acuticonus</tp:taxon-name-part></tp:taxon-name></italic> as a distinct species. Furthermore, the collection sites for <italic><tp:taxon-name><tp:taxon-name-part taxon-name-part-type="genus" reg="Cortinarius">C.</tp:taxon-name-part> <tp:taxon-name-part taxon-name-part-type="species" reg="acuticonus">acuticonus</tp:taxon-name-part></tp:taxon-name></italic> have an average elevation of 2460 m, which is lower than the 3500 m for <italic><tp:taxon-name><tp:taxon-name-part taxon-name-part-type="genus" reg="Cortinarius">C.</tp:taxon-name-part> <tp:taxon-name-part taxon-name-part-type="species" reg="nigrosquamosus">nigrosquamosus</tp:taxon-name-part></tp:taxon-name></italic>. This altitudinal difference may be a contributing factor to the morphological and molecular divergences observed between the two species.</p></tp:treatment-sec><ref-list><ref id="B56"><mixed-citation xmlns:xlink="http://www.w3.org/1999/xlink" xlink:type="simple">Xie ML (2022) Taxonomic, molecular phylogenetic and biogeographic studies of <italic><tp:taxon-name><tp:taxon-name-part taxon-name-part-type="genus">Cortinarius</tp:taxon-name-part></tp:taxon-name></italic> in China. Northeast Normal University: 1–314.</mixed-citation></ref></ref-list></tp:taxon-treatment>
