# Supplementary material for: Morphology and multi-locus phylogeny reveal three new Cortinarius (Cortinariaceae, Agaricales) species from northwestern Yunnan, China
Source: MycoKeys. 2026 Jun 24;134:341–61. doi: 10.3897/mycokeys.134.197559 (PMC13324483; doi:10.3897/mycokeys.134.197559)
Supplement: XML Treatment for Cortinarius tricholomopsoides [file mycokeys.134.197559-treatment2.xml]

<!DOCTYPE tp:taxon-treatment
  PUBLIC "-//TaxonX//DTD Taxonomic Treatment Publishing DTD v0 20100105//EN" "tax-treatment-NSO.dtd">
<tp:taxon-treatment xmlns:tp="http://www.plazi.org/taxpub"><tp:treatment-meta><kwd-group><label>Taxon classification</label><kwd>
                <named-content content-type="kingdom">Fungi</named-content>
              </kwd><kwd>
                <named-content content-type="order">Agaricales</named-content>
              </kwd><kwd>
                <named-content content-type="family">Cortinariaceae</named-content>
              </kwd></kwd-group><mixed-citation publication-type="journal"><person-group><name><surname>Yang</surname><given-names>Yi-Wen</given-names></name><name><surname>Zhao</surname><given-names>Qi</given-names></name><name><surname>Zhang</surname><given-names>Ying</given-names></name></person-group><article-title>Morphology and multi-locus phylogeny reveal three new <italic><tp:taxon-name><tp:taxon-name-part taxon-name-part-type="genus" reg="Cortinarius">Cortinarius</tp:taxon-name-part></tp:taxon-name></italic> (<tp:taxon-name><tp:taxon-name-part taxon-name-part-type="family" reg="Cortinariaceae">Cortinariaceae</tp:taxon-name-part></tp:taxon-name>, <tp:taxon-name><tp:taxon-name-part taxon-name-part-type="order" reg="Agaricales">Agaricales</tp:taxon-name-part></tp:taxon-name>) species from northwestern Yunnan, China</article-title><source>MycoKeys</source><day>24</day><month>06</month><year>2026</year><volume>134</volume><fpage>341</fpage><lpage>361</lpage><pub-id pub-id-type="doi">10.3897/mycokeys.134.197559</pub-id></mixed-citation></tp:treatment-meta><tp:nomenclature><tp:taxon-name><object-id xmlns:xlink="http://www.w3.org/1999/xlink" content-type="arpha" xlink:type="simple">5049F896-E786-5EC7-AE3F-A8CD4FFBB148</object-id>
                    		<tp:taxon-name-part taxon-name-part-type="genus" reg="Cortinarius">Cortinarius</tp:taxon-name-part> <tp:taxon-name-part taxon-name-part-type="species" reg="tricholomopsoides">tricholomopsoides</tp:taxon-name-part>
                    	
                    		<object-id xmlns:xlink="http://www.w3.org/1999/xlink" xlink:type="simple">Index Fungorum: IF905218</object-id>
                    	</tp:taxon-name><tp:taxon-authority>Y.W. Yang, Y. Zhang &amp; Q. Zhao</tp:taxon-authority><tp:taxon-status xmlns:xlink="http://www.w3.org/1999/xlink" xlink:type="simple">sp. nov.</tp:taxon-status><xref ref-type="fig" rid="F4">Fig. 4</xref></tp:nomenclature><tp:treatment-sec sec-type="Chinese name"><title>Chinese name.</title><p>拟口蘑丝膜菌 (ni kou mo si mo jun).</p></tp:treatment-sec><tp:treatment-sec sec-type="Etymology"><title>Etymology.</title><p>“<italic>tricholomopsoides</italic>” refers to the resemblance of this new species to the genus <italic>Tricholomopsoides</italic>.</p></tp:treatment-sec><tp:treatment-sec sec-type="Holotype"><title>Holotype.</title><p><bold>China</bold> • Yunnan Province: Lijiang City, Laojunshan Nature Reserve, at <named-content xmlns:xlink="http://www.w3.org/1999/xlink" content-type="dwc:verbatimCoordinates" xlink:type="simple">26.631426°N, 99.719085°E</named-content>, alt. 3960 m, in <italic><tp:taxon-name><tp:taxon-name-part taxon-name-part-type="genus" reg="Abies">Abies</tp:taxon-name-part></tp:taxon-name></italic> forest, 26 Jul. 2018, LJ1334 (<abbrev xmlns:xlink="http://www.w3.org/1999/xlink" content-type="institution" xlink:title="Herbarium of Cryptogams of Kunming Institute of Botany, Chinese Academy of Sciences" xlink:type="simple">KUN-HKAS</abbrev> 151739).</p></tp:treatment-sec><tp:treatment-sec sec-type="Diagnosis"><title>Diagnosis.</title><p><italic><tp:taxon-name><tp:taxon-name-part taxon-name-part-type="genus" reg="Cortinarius">Cortinarius</tp:taxon-name-part> <tp:taxon-name-part taxon-name-part-type="species" reg="tricholomopsoides">tricholomopsoides</tp:taxon-name-part></tp:taxon-name></italic> is macromorphologically reminiscent of the European species <italic><tp:taxon-name><tp:taxon-name-part taxon-name-part-type="genus" reg="Cortinarius">C.</tp:taxon-name-part> <tp:taxon-name-part taxon-name-part-type="species" reg="cotoneus">cotoneus</tp:taxon-name-part></tp:taxon-name></italic> due to its tomentose to squamulose pileal surface but can be distinctively separated by its pale yellow to light brown pileal coloration entirely lacking olivaceous pigments throughout the basidiocarp, the presence of greyish-orange squamules on the stipe surface, and its negligible odor, slightly smaller, narrower basidiospores (7–9 × 6–7.5 µm).</p></tp:treatment-sec><tp:treatment-sec sec-type="Macrostructures"><title>Macrostructures.</title><p><bold><italic>Basidioma</italic></bold> large-sized. <bold><italic>Pileus</italic></bold> 5–10 cm diam., initially hemispherical, becoming applanate; surface initially pastel yellow (3A4), becoming light brown (7D5), covered with light-brown (7D5) squamules, dense at the disc, sparse towards the margin; context 1–4 mm thick, yellowish white (1A2). <bold><italic>Lamellae adnexed</italic></bold>, 5–7 mm broad, moderately crowded, unequal, greyish yellow (1B3); edge entire. <bold><italic>Stipe</italic></bold> 80–120 × 8–20 mm, cylindrical, tapering upwards; surface greyish yellow (2B3), covered with greyish orange (5B6) fibrillose squamules, with a cortinate annular zone, longitudinally striate. <bold><italic>Basal mycelium</italic></bold> white (A1). <bold><italic>Odor</italic></bold> not distinctive.</p><fig id="F4" position="float" orientation="portrait"><object-id xmlns:xlink="http://www.w3.org/1999/xlink" content-type="doi" xlink:type="simple">10.3897/mycokeys.134.197559.figure4</object-id><object-id xmlns:xlink="http://www.w3.org/1999/xlink" content-type="arpha" xlink:type="simple">59031118-790C-5553-86E0-6D070E6C19C0</object-id><label>Figure 4.</label><caption><p><italic><tp:taxon-name><tp:taxon-name-part taxon-name-part-type="genus" reg="Cortinarius">Cortinarius</tp:taxon-name-part> <tp:taxon-name-part taxon-name-part-type="species" reg="tricholomopsoides">tricholomopsoides</tp:taxon-name-part></tp:taxon-name></italic>. <bold>a, b</bold>. Basidiomata (<bold>a</bold>. <abbrev xmlns:xlink="http://www.w3.org/1999/xlink" content-type="institution" xlink:title="Herbarium of Cryptogams of Kunming Institute of Botany, Chinese Academy of Sciences" xlink:type="simple">KUN-HKAS</abbrev> 151739, holotype; <bold>b</bold>. <abbrev xmlns:xlink="http://www.w3.org/1999/xlink" content-type="institution" xlink:title="Herbarium of Cryptogams of Kunming Institute of Botany, Chinese Academy of Sciences" xlink:type="simple">KUN-HKAS</abbrev> 151740); <bold>c</bold>. Basidiospores; <bold>d</bold>. Scanning electron micrograph of basidiospore; <bold>e</bold>. Epicutis; <bold>f–h</bold>. Basidia; <bold>i</bold>. Lamella edges. Scale bars: 5 cm (<bold>a</bold>); 2 cm (<bold>b</bold>); 10 μm (<bold>c</bold>); 2 μm (<bold>d</bold>); 20 μm (<bold>e–i</bold>).</p></caption><graphic xmlns:xlink="http://www.w3.org/1999/xlink" xlink:href="mycokeys-134-341-g004.jpg" id="oo_1695134.jpg" position="float" orientation="portrait" xlink:type="simple"><uri content-type="original_file" xlink:type="simple">https://binary.pensoft.net/fig/1695134</uri></graphic></fig></tp:treatment-sec><tp:treatment-sec sec-type="Microstructures"><title>Microstructures.</title><p><bold><italic>Basidiospores</italic></bold> [60/2/2] (7–) 7.5–9 (–9.5) × (6–) 6.5–7.5 (–8) μm [Q = (1.04–) 1.08–1.4 (–1.51), Q = 1.24 ± 0.09], subglobose to ellipsoid, cinnamon in 10% KOH, light brownish yellow, and distinctly verrucose. <bold><italic>Basidia</italic></bold> 26.5–46.5 × 5.5–10.5 μm, clavate, thin-walled, mostly subhyaline, 4-spored. <bold><italic>Lamella edges</italic></bold> heterogeneous, with sterile cells, 16–26 × 5.5–8.5 μm, clavate, subhyaline, thin-walled. <bold><italic>Lamella trama</italic></bold>, colorless or with yellowish contents, hyphae 4.5–6.5 μm diam. <bold><italic>Pleurocystidia</italic></bold> absent. <bold><italic>Pileipellis</italic></bold> duplex: epicutis well developed, hyphae interwoven, with some ascending fascicles, 4.5–12 μm diam., cylindrical, colorless or with yellowish contents; hypocutis composed of cylindrical, strongly interwoven, colorless or with yellowish contents, hyphae 5.5–9 μm diam. <italic>Stipe hyphae</italic> 8.5–12.5 μm diam., colorless, smooth. <bold><italic>Clamp connections</italic></bold> present.</p></tp:treatment-sec><tp:treatment-sec sec-type="Habitat"><title>Habitat.</title><p>Scattered or gregarious on the ground in the <italic><tp:taxon-name><tp:taxon-name-part taxon-name-part-type="genus" reg="Abies">Abies</tp:taxon-name-part></tp:taxon-name></italic> forest.</p></tp:treatment-sec><tp:treatment-sec sec-type="Distribution"><title>Distribution.</title><p>Known from the Northwestern Yunnan Province, China.</p></tp:treatment-sec><tp:treatment-sec sec-type="Additional material examined"><title>Additional material examined.</title><p><bold>China</bold> • Yunnan Province: Lijiang City, Laojunshan Nature Reserve, at <named-content xmlns:xlink="http://www.w3.org/1999/xlink" content-type="dwc:verbatimCoordinates" xlink:type="simple">26.631426°N, 99.719085°E</named-content>, alt. 3960 m, in <italic><tp:taxon-name><tp:taxon-name-part taxon-name-part-type="genus" reg="Abies">Abies</tp:taxon-name-part></tp:taxon-name></italic> forest, 27 Aug. 2018 LJ1727 (<abbrev xmlns:xlink="http://www.w3.org/1999/xlink" content-type="institution" xlink:title="Herbarium of Cryptogams of Kunming Institute of Botany, Chinese Academy of Sciences" xlink:type="simple">KUN-HKAS</abbrev> 151740).</p></tp:treatment-sec><tp:treatment-sec sec-type="Notes"><title>Notes.</title><p><italic><tp:taxon-name><tp:taxon-name-part taxon-name-part-type="genus" reg="Cortinarius">Cortinarius</tp:taxon-name-part> <tp:taxon-name-part taxon-name-part-type="species" reg="tricholomopsoides">tricholomopsoides</tp:taxon-name-part></tp:taxon-name></italic> is morphologically reminiscent of <italic><tp:taxon-name><tp:taxon-name-part taxon-name-part-type="genus" reg="Cortinarius">C.</tp:taxon-name-part> <tp:taxon-name-part taxon-name-part-type="species" reg="cotoneus">cotoneus</tp:taxon-name-part></tp:taxon-name></italic>, both species characterized by tomentose to squamulose pileal surfaces. However, <italic><tp:taxon-name><tp:taxon-name-part taxon-name-part-type="genus" reg="Cortinarius">C.</tp:taxon-name-part> <tp:taxon-name-part taxon-name-part-type="species" reg="cotoneus">cotoneus</tp:taxon-name-part></tp:taxon-name></italic> displays characteristic olivaceous to brownish-olivaceous pigmentation throughout the basidiocarp and produces a pronounced raphanoid odor (<xref ref-type="bibr" rid="B4">Bidaud et al. 2021</xref>). Conversely, <italic><tp:taxon-name><tp:taxon-name-part taxon-name-part-type="genus" reg="Cortinarius">C.</tp:taxon-name-part> <tp:taxon-name-part taxon-name-part-type="species" reg="tricholomopsoides">tricholomopsoides</tp:taxon-name-part></tp:taxon-name></italic> has pale yellow to light brown pileal coloration with grayish-orange squamulation on the stipe surface while exhibiting negligible olfactory characteristics. Additionally, the stipe of <italic><tp:taxon-name><tp:taxon-name-part taxon-name-part-type="genus" reg="Cortinarius">C.</tp:taxon-name-part> <tp:taxon-name-part taxon-name-part-type="species" reg="cotoneus">cotoneus</tp:taxon-name-part></tp:taxon-name></italic> is typically clavate to bulbous, whereas <italic><tp:taxon-name><tp:taxon-name-part taxon-name-part-type="genus" reg="Cortinarius">C.</tp:taxon-name-part> <tp:taxon-name-part taxon-name-part-type="species" reg="tricholomopsoides">tricholomopsoides</tp:taxon-name-part></tp:taxon-name></italic> has a cylindrical stipe that tapers upward. Microscopically, <italic><tp:taxon-name><tp:taxon-name-part taxon-name-part-type="genus" reg="Cortinarius">C.</tp:taxon-name-part> <tp:taxon-name-part taxon-name-part-type="species" reg="cotoneus">cotoneus</tp:taxon-name-part></tp:taxon-name></italic> generally possesses slightly larger and broader basidiospores (typically 8–9.5 × 7–8 µm) compared to those of <italic><tp:taxon-name><tp:taxon-name-part taxon-name-part-type="genus" reg="Cortinarius">C.</tp:taxon-name-part> <tp:taxon-name-part taxon-name-part-type="species" reg="tricholomopsoides">tricholomopsoides</tp:taxon-name-part></tp:taxon-name></italic> (7–9 × 6–7.5 µm).</p></tp:treatment-sec><ref-list><ref id="B4"><mixed-citation xmlns:xlink="http://www.w3.org/1999/xlink" xlink:type="simple">Bidaud A, Loizides M, Armada F, de Dios Reyes J, Carteret X, Corriol G, Consiglio G, Reumaux P, Bellanger JM (2021) <italic><tp:taxon-name><tp:taxon-name-part taxon-name-part-type="genus">Cortinarius</tp:taxon-name-part></tp:taxon-name></italic> subgenus <italic><tp:taxon-name><tp:taxon-name-part taxon-name-part-type="genus"/><tp:taxon-name-part taxon-name-part-type="subgenus">Leprocybe</tp:taxon-name-part></tp:taxon-name></italic> in Europe: expanded sanger and next generation sequencing unveil unexpected diversity in the Mediterranean. Persoonia-Molecular Phylogeny and Evolution of Fungi 46(1): 188–215. <ext-link xlink:href="10.3767/persoonia.2021.46.07" ext-link-type="doi" xlink:type="simple">https://doi.org/10.3767/persoonia.2021.46.07</ext-link></mixed-citation></ref></ref-list></tp:taxon-treatment>
