# Supplementary material for: Morphology and multi-locus phylogeny reveal three new Cortinarius (Cortinariaceae, Agaricales) species from northwestern Yunnan, China
Source: MycoKeys. 2026 Jun 24;134:341–61. doi: 10.3897/mycokeys.134.197559 (PMC13324483; doi:10.3897/mycokeys.134.197559)
Supplement: XML Treatment for Cortinarius wudihuensis [file mycokeys.134.197559-treatment3.xml]

<!DOCTYPE tp:taxon-treatment
  PUBLIC "-//TaxonX//DTD Taxonomic Treatment Publishing DTD v0 20100105//EN" "tax-treatment-NSO.dtd">
<tp:taxon-treatment xmlns:tp="http://www.plazi.org/taxpub"><tp:treatment-meta><kwd-group><label>Taxon classification</label><kwd>
                <named-content content-type="kingdom">Fungi</named-content>
              </kwd><kwd>
                <named-content content-type="order">Agaricales</named-content>
              </kwd><kwd>
                <named-content content-type="family">Cortinariaceae</named-content>
              </kwd></kwd-group><mixed-citation publication-type="journal"><person-group><name><surname>Yang</surname><given-names>Yi-Wen</given-names></name><name><surname>Zhao</surname><given-names>Qi</given-names></name><name><surname>Zhang</surname><given-names>Ying</given-names></name></person-group><article-title>Morphology and multi-locus phylogeny reveal three new <italic><tp:taxon-name><tp:taxon-name-part taxon-name-part-type="genus" reg="Cortinarius">Cortinarius</tp:taxon-name-part></tp:taxon-name></italic> (<tp:taxon-name><tp:taxon-name-part taxon-name-part-type="family" reg="Cortinariaceae">Cortinariaceae</tp:taxon-name-part></tp:taxon-name>, <tp:taxon-name><tp:taxon-name-part taxon-name-part-type="order" reg="Agaricales">Agaricales</tp:taxon-name-part></tp:taxon-name>) species from northwestern Yunnan, China</article-title><source>MycoKeys</source><day>24</day><month>06</month><year>2026</year><volume>134</volume><fpage>341</fpage><lpage>361</lpage><pub-id pub-id-type="doi">10.3897/mycokeys.134.197559</pub-id></mixed-citation></tp:treatment-meta><tp:nomenclature><tp:taxon-name><object-id xmlns:xlink="http://www.w3.org/1999/xlink" content-type="arpha" xlink:type="simple">4916A536-EEB4-5FF3-A735-1044BE466639</object-id>
                    		<tp:taxon-name-part taxon-name-part-type="genus" reg="Cortinarius">Cortinarius</tp:taxon-name-part> <tp:taxon-name-part taxon-name-part-type="species" reg="wudihuensis">wudihuensis</tp:taxon-name-part>
                    	
                    		<object-id xmlns:xlink="http://www.w3.org/1999/xlink" xlink:type="simple">Index Fungorum: IF905440</object-id>
                    	</tp:taxon-name><tp:taxon-authority>Y.W. Yang, Y. Zhang &amp; Q. Zhao</tp:taxon-authority><tp:taxon-status xmlns:xlink="http://www.w3.org/1999/xlink" xlink:type="simple">sp. nov.</tp:taxon-status><xref ref-type="fig" rid="F5">Fig. 5</xref></tp:nomenclature><tp:treatment-sec sec-type="Chinese name"><title>Chinese name.</title><p>无底湖丝膜菌 (wu di hu si mo jun).</p></tp:treatment-sec><tp:treatment-sec sec-type="Etymology"><title>Etymology.</title><p>“<italic>wudihuensis</italic>” refers to the type locality, Wudi Lake, a famous lake in Shangri-La City, China.</p></tp:treatment-sec><tp:treatment-sec sec-type="Holotype"><title>Holotype.</title><p><bold>China</bold> • Yunnan Province: Shangri-La City, Potatso National Park, Wudi Lake at <named-content xmlns:xlink="http://www.w3.org/1999/xlink" content-type="dwc:verbatimCoordinates" xlink:type="simple">28.249444°N, 99.977709°E</named-content>, alt. 3850.3 m, in <italic><tp:taxon-name><tp:taxon-name-part taxon-name-part-type="genus" reg="Quercus">Quercus</tp:taxon-name-part> <tp:taxon-name-part taxon-name-part-type="species" reg="aquifolioides">aquifolioides</tp:taxon-name-part></tp:taxon-name></italic> forest, 8 Aug. 2025, Zyue-121 (<abbrev xmlns:xlink="http://www.w3.org/1999/xlink" content-type="institution" xlink:title="Herbarium of Cryptogams of Kunming Institute of Botany, Chinese Academy of Sciences" xlink:type="simple">KUN-HKAS</abbrev> 151738).</p></tp:treatment-sec><tp:treatment-sec sec-type="Diagnosis"><title>Diagnosis.</title><p><italic><tp:taxon-name><tp:taxon-name-part taxon-name-part-type="genus" reg="Cortinarius">Cortinarius</tp:taxon-name-part> <tp:taxon-name-part taxon-name-part-type="species" reg="wudihuensis">wudihuensis</tp:taxon-name-part></tp:taxon-name></italic> is macromorphologically most similar to <italic><tp:taxon-name><tp:taxon-name-part taxon-name-part-type="genus" reg="Cortinarius">C.</tp:taxon-name-part> <tp:taxon-name-part taxon-name-part-type="species" reg="microalbocyaneus">microalbocyaneus</tp:taxon-name-part></tp:taxon-name></italic>, described from Northeast China, due to its small- to medium-sized basidiomata and a shared color transition from violaceous to brownish tones. However, <italic><tp:taxon-name><tp:taxon-name-part taxon-name-part-type="genus" reg="Cortinarius">C.</tp:taxon-name-part> <tp:taxon-name-part taxon-name-part-type="species" reg="wudihuensis">wudihuensis</tp:taxon-name-part></tp:taxon-name></italic> can be distinctively distinguished by its slightly larger basidiospores (7–9 × 5.5–7 μm), a brown pileus covered with white fibrils that tends to crack with age, and a stipe featuring a distinct brown ring-like zone.</p><fig id="F5" position="float" orientation="portrait"><object-id xmlns:xlink="http://www.w3.org/1999/xlink" content-type="doi" xlink:type="simple">10.3897/mycokeys.134.197559.figure5</object-id><object-id xmlns:xlink="http://www.w3.org/1999/xlink" content-type="arpha" xlink:type="simple">01EB9171-4C85-57B9-A06F-DDDA994B469E</object-id><label>Figure 5.</label><caption><p><italic><tp:taxon-name><tp:taxon-name-part taxon-name-part-type="genus" reg="Cortinarius">Cortinarius</tp:taxon-name-part> <tp:taxon-name-part taxon-name-part-type="species" reg="wudihuensis">wudihuensis</tp:taxon-name-part></tp:taxon-name></italic>. <bold>a, b</bold>. Basidiomata (<bold>a, b</bold>. <abbrev xmlns:xlink="http://www.w3.org/1999/xlink" content-type="institution" xlink:title="Herbarium of Cryptogams of Kunming Institute of Botany, Chinese Academy of Sciences" xlink:type="simple">KUN-HKAS</abbrev> 151738, holotype; <bold>c</bold>. <abbrev xmlns:xlink="http://www.w3.org/1999/xlink" content-type="institution" xlink:title="Herbarium of Cryptogams of Kunming Institute of Botany, Chinese Academy of Sciences" xlink:type="simple">KUN-HKAS</abbrev> 151737); <bold>d</bold>. Scanning electron micrograph of basidiospore; <bold>e</bold>. Basidiospores; <bold>f–h</bold>. Basidia; <bold>i</bold>. <tp:taxon-name><tp:taxon-name-part taxon-name-part-type="genus" reg="Universal">Universal</tp:taxon-name-part> <tp:taxon-name-part taxon-name-part-type="species" reg="veil">veil</tp:taxon-name-part></tp:taxon-name> hyphae. Scale bars: 2 cm (<bold>a–c</bold>); 5 μm (<bold>d</bold>); 10 μm (<bold>e</bold>); 20 μm (<bold>f–i</bold>).</p></caption><graphic xmlns:xlink="http://www.w3.org/1999/xlink" xlink:href="mycokeys-134-341-g005.jpg" id="oo_1695135.jpg" position="float" orientation="portrait" xlink:type="simple"><uri content-type="original_file" xlink:type="simple">https://binary.pensoft.net/fig/1695135</uri></graphic></fig></tp:treatment-sec><tp:treatment-sec sec-type="Macrostructures"><title>Macrostructures.</title><p><bold><italic>Basidioma</italic></bold> small- to medium-sized. <bold><italic>Pileus</italic></bold> 1–3 cm diam., initially hemispherical, becoming applanate; surface initially brown (7D7) covered with white (A1) fibrillose, becoming light brown (7D6), covered with light brown (7D6) squamules, surface prone to cracking; context 1–6 mm thick, marbled with dull violet (15D4) and pale violet (15A3). <bold><italic>Lamellae adnexed</italic></bold>, 2–4 mm broad, moderately crowded, unequal, dull violet (15D4) to pasted violet (15A4); edge entire. <italic>Stipe</italic> 20–50 × 7–12 mm, slightly thickened at the base, surface white, upper part with greyish violet (15E6) tinges, a brown (7C4) ring-like zone at the middle to upper part, internal part somewhat hollow. <bold><italic>Basal mycelium</italic></bold> white (A1). <bold><italic>Universal veil</italic></bold> white. <bold><italic>Odor</italic></bold> not distinctive.</p></tp:treatment-sec><tp:treatment-sec sec-type="Microstructures"><title>Microstructures.</title><p><bold><italic>Basidiospores</italic></bold> [60/2/2] (6–) 7–9 × (5–) 5.5–7 (–7.5) μm [Q = (1.01–) 1.06–1.37 (–1.43), <bold>Q</bold> = 1.21 ± 0.1], subglobose to ellipsoid, cinnamon in 10% KOH, reddish brown, and distinctly verrucose. <bold><italic>Basidia</italic></bold> 28.5–44 × 6.5–12 μm, clavate, thin-walled, mostly subhyaline, 4-spored. <bold><italic>Lamella edges</italic></bold> heterogeneous, with sterile cells, 21–29 × 7–8 μm, densely arranged, clavate, subhyaline, thin-walled. <bold><italic>Lamella trama</italic></bold>, colorless, hyphae 3–4.5 μm diam. <bold><italic>Pleurocystidia</italic></bold> absent. <bold><italic>Pileipellis</italic></bold> duplex: epicutis thinly to moderately developed, hyphae interwoven, yellowish to yellowish brown hyphae, 3.5–5.5 μm wide, smooth to slightly encrusted; hypocutis well developed, hyphae 5–7 μm wide, hyaline or slightly yellowish brown. <bold><italic>Stipe hyphae</italic></bold> 4–5.5 μm diam., colorless, smooth. <bold><italic>Veil hyphae</italic></bold>, 6–9.5 μm diam. <bold><italic>Clamp connections</italic></bold> present.</p></tp:treatment-sec><tp:treatment-sec sec-type="Habitat"><title>Habitat.</title><p>Scattered or gregarious on the ground in the <italic><tp:taxon-name><tp:taxon-name-part taxon-name-part-type="genus" reg="Quercus">Quercus</tp:taxon-name-part> <tp:taxon-name-part taxon-name-part-type="species" reg="aquifolioides">aquifolioides</tp:taxon-name-part></tp:taxon-name></italic> forest.</p></tp:treatment-sec><tp:treatment-sec sec-type="Distribution"><title>Distribution.</title><p>Known from the Northwestern Yunnan Province, China.</p></tp:treatment-sec><tp:treatment-sec sec-type="Additional material examined"><title>Additional material examined.</title><p><bold>China</bold> • Yunnan Province: Shangri-La City, Potatso National Park, Wudi Lake at <named-content xmlns:xlink="http://www.w3.org/1999/xlink" content-type="dwc:verbatimCoordinates" xlink:type="simple">28.249436°N, 99.977669°E</named-content>, alt. 3867.4 m, in <italic><tp:taxon-name><tp:taxon-name-part taxon-name-part-type="genus" reg="Quercus">Quercus</tp:taxon-name-part> <tp:taxon-name-part taxon-name-part-type="species" reg="aquifolioides">aquifolioides</tp:taxon-name-part></tp:taxon-name></italic> forest, 8 Aug. 2025, XDY-107 (<abbrev xmlns:xlink="http://www.w3.org/1999/xlink" content-type="institution" xlink:title="Herbarium of Cryptogams of Kunming Institute of Botany, Chinese Academy of Sciences" xlink:type="simple">KUN-HKAS</abbrev> 151737).</p></tp:treatment-sec><tp:treatment-sec sec-type="Notes"><title>Notes.</title><p><italic><tp:taxon-name><tp:taxon-name-part taxon-name-part-type="genus" reg="Cortinarius">Cortinarius</tp:taxon-name-part> <tp:taxon-name-part taxon-name-part-type="species" reg="wudihuensis">wudihuensis</tp:taxon-name-part></tp:taxon-name></italic> is characterized by its small to medium-sized basidiomata, a brown pileus covered with white fibrils that tends to crack with age, and a stipe featuring a distinct brown ring-like zone. Morphologically, it is most similar to <italic><tp:taxon-name><tp:taxon-name-part taxon-name-part-type="genus" reg="Cortinarius">C.</tp:taxon-name-part> <tp:taxon-name-part taxon-name-part-type="species" reg="microalbocyaneus">microalbocyaneus</tp:taxon-name-part></tp:taxon-name></italic>, described from Northeast China (<xref ref-type="bibr" rid="B57">Xie et al. 2025</xref>). Both species share small basidiospores and a similar color transition from violaceous to brownish tones. However, <italic><tp:taxon-name><tp:taxon-name-part taxon-name-part-type="genus" reg="Cortinarius">C.</tp:taxon-name-part> <tp:taxon-name-part taxon-name-part-type="species" reg="wudihuensis">wudihuensis</tp:taxon-name-part></tp:taxon-name></italic> can be distinguished by its slightly larger basidiospores (7–9 × 5.5–7 μm vs. 6.8–7.2 × 5.8–6.2 μm in <italic><tp:taxon-name><tp:taxon-name-part taxon-name-part-type="genus" reg="Cortinarius">C.</tp:taxon-name-part> <tp:taxon-name-part taxon-name-part-type="species" reg="microalbocyaneus">microalbocyaneus</tp:taxon-name-part></tp:taxon-name></italic>) and its specific habitat in Shangri-La, potentially associated with <italic><tp:taxon-name><tp:taxon-name-part taxon-name-part-type="genus" reg="Quercus">Quercus</tp:taxon-name-part> <tp:taxon-name-part taxon-name-part-type="species" reg="aquifolioides">aquifolioides</tp:taxon-name-part></tp:taxon-name></italic>. Phylogenetically, it belongs to sect. <italic><tp:taxon-name><tp:taxon-name-part taxon-name-part-type="genus" reg="Quercus"/><tp:taxon-name-part taxon-name-part-type="section" reg="Anomali">Anomali</tp:taxon-name-part></tp:taxon-name></italic>, where many small-sized species show high morphological convergence.</p></tp:treatment-sec><ref-list><ref id="B57"><mixed-citation xmlns:xlink="http://www.w3.org/1999/xlink" xlink:type="simple">Xie ML, Dima B, Wang K, Phukhamsakda C, Li Y, Qi LL, Li GJ, Liu TZ, Jia PS, Wang Q, Song LR, Wei TZ, Li Y (2025) Taxonomy and phylogeny of <italic><tp:taxon-name><tp:taxon-name-part taxon-name-part-type="genus">Cortinarius</tp:taxon-name-part></tp:taxon-name></italic> sect. <italic><tp:taxon-name><tp:taxon-name-part taxon-name-part-type="genus"/><tp:taxon-name-part taxon-name-part-type="section">Anomali</tp:taxon-name-part></tp:taxon-name></italic> in China. Persoonia 54: 225–263. <ext-link xlink:href="10.3114/persoonia.2025.54.07" ext-link-type="doi" xlink:type="simple">https://doi.org/10.3114/persoonia.2025.54.07</ext-link></mixed-citation></ref></ref-list></tp:taxon-treatment>
